# Supplementary material for: Antimicrobial Effectiveness of Clove Oil in Decontamination of Ready-to-Eat Spinach (Spinacia oleracea L.)
Source: Foods. 2025 Jan 14;14(2):249. doi: 10.3390/foods14020249 (PMC11765317; doi:10.3390/foods14020249)
Supplement: Supplementary file 1 [file foods-14-00249-s001.zip]

Archive with 1 entries (1 files):
- foods-3390436-supplementary.pdf
